# Supplementary material for: Antibacterial and Biofilm Production Inhibition Activity of Thymus vulgaris L. Essential Oil against Salmonella spp. Isolates from Reptiles
Source: Pathogens. 2023 Jun 5;12(6):804. doi: 10.3390/pathogens12060804 (PMC10304798; doi:10.3390/pathogens12060804)
Supplement: Supplementary file 1 [file pathogens-12-00804-s001.zip]

Archive with 1 entries (1 files):
- pathogens-2359427-supplementary.pdf
